# Supplementary material for: Chrono-Nutrition, Chrono-Type, and the Prevalence of Type 2 Diabetes Mellitus in a Cross-Sectional Study from the EuroPean Prospective Investigation into Cancer and Nutrition (EPIC) Study
Source: Nutrients. 2024 Aug 7;16(16):2598. doi: 10.3390/nu16162598 (PMC11357269; doi:10.3390/nu16162598)
Supplement: Supplementary file 1 [file nutrients-16-02598-s001.zip]

Archive with 1 entries (1 files):
- nutrients-3136179-supplementary.xlsx
