# Supplementary material for: Chrono-Nutrition, Chrono-Type, and the Prevalence of Type 2 Diabetes Mellitus in a Cross-Sectional Study from the EuroPean Prospective Investigation into Cancer and Nutrition (EPIC) Study
Source: Nutrients. 2024 Aug 7;16(16):2598. doi: 10.3390/nu16162598 (PMC11357269; doi:10.3390/nu16162598)
Supplement: Supplementary file 1 [file nutrients-16-02598-s001.zip › nutrients-3136179-supplementary.xlsx]

## Sheet: Sup Tabl1
Table S1: Estimation of the modification of the OR by sex, smoking status, BMI, sleep quality and chronotype
	SEX		P	smoking status			P	BMI			P	Sleep quality		P
	Men	Women		Never	Current	Former		<25	25- <30	≥30		Poor	Good
Breakfast
CHO (1-SD)	1.04 (0.94, 1.16)	0.93 (0.84, 1.04)	0.233721	1.03 (0.92, 1.15)	0.92 (0.74, 1.16)	0.94 (0.84, 1.06)	0.999998	0.89 (0.72, 1.09)	1.03 (0.91, 1.15)	0.99 (0.88, 1.11)	0.194626	0.99 (0.92, 1.07)	0.49 (0.20, 1.22)	0.462915
Protein (1-SD)	0.96 (0.86, 1.08)	1.08 (0.99, 1.19)	0.172436	1.06 (0.96, 1.18)	1.20 (0.96, 1.49)	0.96 (0.85, 1.07)	0.699034	1.18 (0.99, 1.42)	1.01 (0.91, 1.12)	0.99 (0.88, 1.11)	0.526917	1.03 (0.95, 1.10)	1.67 (0.90, 3.09)	0.846465
Lipids (1-SD)	1.23 (1.11, 1.36)	1.11 (0.99, 1.23)	0.439603	1.17 (1.05, 1.31)	1.04 (0.83, 1.31)	1.20 (1.07, 1.35)	0.46594	1.29 (1.05, 1.59)	1.22 (1.09, 1.37)	1.05 (0.94, 1.18)	0.269333	1.15 (1.07, 1.24)	1.11 (0.55, 2.22)	0.460793
Lunch
CHO (1-SD)	0.98 (0.87, 1.12)	0.91 (0.79, 1.04)	0.0845059	0.90 (0.79, 1.04)	0.97 (0.71, 1.31)	0.98 (0.85, 1.13)	0.25808	0.93 (0.72, 1.21)	0.89 (0.77, 1.02)	1.03 (0.89, 1.19)	0.307662	0.95 (0.86, 1.04)	2.06 (0.76, 5.62)	0.287713
Protein (1-SD)	1.07 (0.93, 1.22)	1.04 (0.91, 1.19)	0.2	1.12 (0.97, 1.28)	0.80 (0.59, 1.11)	1.04 (0.89, 1.20)	0.618653	1.14 (0.88, 1.48)	1.02 (0.88, 1.17)	1.06 (0.91, 1.23)	0.585691	1.06 (0.96, 1.16)	1.44 (0.63, 3.31)	0.169059
Lipids (1-SD)	0.92 (0.84, 1.01)	0.97 (0.89, 1.06)	0.715833	0.96 (0.87, 1.05)	0.85 (0.69, 1.03)	0.97 (0.88, 1.08)	0.182483	0.81 (0.67, 0.97)	0.99 (0.90, 1.10)	0.94 (0.85, 1.04)	0.679404	0.94 (0.88, 1.01)	0.71 (0.37, 1.36)	0.97603
Dinner
CHO (1-SD)	0.89 (0.78, 1.01)	1.03 (0.90, 1.17)	0.142583	1.06 (0.92, 1.22)	0.72 (0.53, 0.96)	0.94 (0.81, 1.09)	0.370528	1.04 (0.79, 1.36)	1.01 (0.88, 1.16)	0.85 (0.74, 0.99)	0.148698	0.97 (0.88, 1.06)	0.31 (0.12, 0.84)	0.617406
Protein (1-SD)	1.06 (0.93, 1.21)	0.86 (0.76, 0.98)	0.136447	0.91 (0.79, 1.05)	0.98 (0.73, 1.33)	1.00 (0.87, 1.16)	0.0637474	0.86 (0.67, 1.10)	0.99 (0.86, 1.14)	0.97 (0.83, 1.12)	0.193376	0.97 (0.88, 1.06)	0.26 (0.08, 0.81)	0.3
Lipids (1-SD)	0.98 (0.89, 1.08)	1.07 (0.97, 1.17)	0.673557	1.06 (0.96, 1.17)	1.02 (0.84, 1.25)	1.00 (0.90, 1.11)	0.592597	0.95 (0.79, 1.14)	1.02 (0.93, 1.13)	1.10 (0.98, 1.22)	0.262716	1.03 (0.96, 1.10)	1.06 (0.52, 2.17)	0.0834153
P= P for interaction // BMI= Body Mass Index // CHO= carbohydrates // SD = standard desviation
* One standard deviation increment of the control for T2DM was applied. (Breakfast: CHO: 24.6g, proteins: 6.4g, lipids 9.9g; Lunch: CHO: 33.4g, proteins: 14.8g, lipids:16.1g; Dinner: CHO: 23.3g, proteins: 12.8g, lipids 14.9g).
Mutually adjusted logistic regression model adjusted for center, sex, age, educational level, smoking history, non-laboral (PA, MET-h/week), body mass index class, body fat percentage, hypertension, sleep quality, alcohol intake and quantity, and total energy intake.
